# Supplementary material for: Cell Stiffness Is a Biomarker of the Metastatic Potential of Ovarian Cancer Cells
Source: PLoS One. 2012 Oct 4;7(10):e46609. doi: 10.1371/journal.pone.0046609 (PMC3464294; doi:10.1371/journal.pone.0046609)
Supplement: File S3 — GeneGO pathways and significance. 360 significantly enriched GeneGO pathways (FDR = 0.26%) for topologically relevant proteins suggest considerable biological differences between HEY and HEY A8 cells. (XLS) [file pone.0046609.s005.xls]

## Sheet: Sheet 0
#	Maps	pValue	Ratio
1	Cytoskeleton remodeling_TGF, WNT and cytoskeletal remodeling	5.358e-41	68	111
2	Cytoskeleton remodeling_Cytoskeleton remodeling	2.601e-29	55	102
3	Cell adhesion_Chemokines and adhesion	7.723e-29	54	100
4	Development_GM-CSF signaling	6.739e-26	36	50
5	Development_Prolactin receptor signaling	6.651e-25	38	58
6	Some pathways of EMT in cancer cells	4.488e-24	35	51
7	Signal transduction_PTEN pathway	9.454e-24	33	46
8	Development_EGFR signaling pathway	1.002e-20	36	63
9	Transcription_Androgen Receptor nuclear signaling	3.071e-20	30	45
10	Development_Ligand-independent activation of ESR1 and ESR2	3.071e-20	30	45
11	Chemotaxis_CXCR4 signaling pathway	3.833e-20	26	34
12	Development_VEGF signaling via VEGFR2 - generic cascades	5.392e-20	41	84
13	Cell cycle_Influence of Ras and Rho proteins on G1/S Transition	1.435e-19	32	53
14	Normal and pathological TGF-beta-mediated regulation of cell proliferation	3.063e-19	25	33
15	Development_ERBB-family signaling	5.362e-19	27	39
16	Development_Gastrin in cell growth and proliferation	7.234e-19	34	62
17	Development_IGF-1 receptor signaling	9.113e-19	31	52
18	Development_PDGF signaling via STATs and NF-kB	2.423e-18	24	32
19	Immune response_Oncostatin M signaling via MAPK in mouse cells	3.339e-18	25	35
20	Immune response_IL-2 activation and signaling pathway	1.63e-17	29	49
21	Cytoskeleton remodeling_Integrin outside-in signaling	1.63e-17	29	49
22	Signal transduction_AKT signaling	2.471e-17	27	43
23	Immune response_Oncostatin M signaling via MAPK in human cells	2.778e-17	25	37
24	Cytoskeleton remodeling_FAK signaling	3.578e-17	31	57
25	Development_HGF signaling pathway	4.642e-17	28	47
26	Immune response_Role of DAP12 receptors in NK cells	5.234e-17	30	54
27	Immune response_Gastrin in inflammatory response	5.901e-17	34	69
28	Cell cycle_Regulation of G1/S transition (part 1)	7.374e-17	25	38
29	Apoptosis and survival_BAD phosphorylation	1.624e-16	26	42
30	Development_S1P1 receptor signaling via beta-arrestin	1.834e-16	23	33
31	Cell adhesion_PLAU signaling	1.865e-16	25	39
32	Immune response_IL-9 signaling pathway	1.96e-16	24	36
33	Development_Regulation of epithelial-to-mesenchymal transition (EMT)	2.857e-16	32	64
34	Development_TGF-beta-dependent induction of EMT via RhoA, PI3K and ILK.	2.897e-16	27	46
35	Development_WNT signaling pathway. Part 2	3.052e-16	29	53
36	Translation_Non-genomic (rapid) action of Androgen Receptor	4.516e-16	25	40
37	Apoptosis and survival_Role of CDK5 in neuronal death and survival	5.148e-16	23	34
38	Development_TGF-beta-dependent induction of EMT via MAPK	6.182e-16	27	47
39	Development_EPO-induced Jak-STAT pathway	1.363e-15	23	35
40	Development_Thrombopoietin-regulated cell processes	1.78e-15	26	45
41	Translation _Regulation of EIF2 activity	2.948e-15	24	39
42	Cell cycle_ESR1 regulation of G1/S transition	3.63e-15	22	33
43	Immune response_CD40 signaling	4.59e-15	31	65
44	Development_Role of IL-8 in angiogenesis	7.264e-15	29	58
45	Immune response_ETV3 affect on CSF1-promoted macrophage differentiation	9.536e-15	21	31
46	Immune response_IL-5 signalling	1.075e-14	25	44
47	PGE2 pathways in cancer	1.176e-14	28	55
48	Cell cycle_Regulation of G1/S transition (part 2)	2.039e-14	19	26
49	Development_TGF-beta-dependent induction of EMT via SMADs	2.284e-14	22	35
50	Immune response_IL-6 signaling pathway	2.466e-14	20	29
51	Signal transduction_JNK pathway	3.106e-14	24	42
52	Apoptosis and survival_HTR1A signaling	5.476e-14	26	50
53	Immune response_IL-7 signaling in B lymphocytes	6.384e-14	24	43
54	Immune response_IL-4 - antiapoptotic action	6.72e-14	20	30
55	Immune response_Signaling pathway mediated by IL-6 and IL-1	6.72e-14	20	30
56	Apoptosis and survival_Cytoplasmic/mitochondrial transport of proapoptotic proteins Bid, Bmf and Bim	1.495e-13	21	34
57	Cell adhesion_Integrin-mediated cell adhesion and migration	1.607e-13	25	48
58	Apoptosis and survival_Anti-apoptotic TNFs/NF-kB/Bcl-2 pathway	1.853e-13	23	41
59	Immune response_IL-15 signaling	1.879e-13	29	64
60	Development_Membrane-bound ESR1: interaction with growth factors signaling	2.482e-13	24	45
61	Immune response_Role of integrins in NK cells cytotoxicity	2.578e-13	22	38
62	Immune response_CD16 signaling in NK cells	2.77e-13	30	69
63	Immune response_Neurotensin-induced activation of IL-8 in colonocytes	3.72e-13	23	42
64	Development_Growth hormone signaling via PI3K/AKT and MAPK cascades	3.72e-13	23	42
65	Apoptosis and survival_p53-dependent apoptosis	4.657e-13	19	29
66	Development_TGF-beta receptor signaling	5.41e-13	25	50
67	Development_PIP3 signaling in cardiac myocytes	8.746e-13	24	47
68	Apoptosis and survival_Caspase cascade	9.612e-13	20	33
69	Immune response_IL-22 signaling pathway	9.612e-13	20	33
70	DNA damage_Brca1 as a transcription regulator	1.154e-12	19	30
71	Immune response_MIF-JAB1 signaling	1.155e-12	17	24
72	Cell adhesion_ECM remodeling	1.685e-12	25	52
73	G-protein signaling_Proinsulin C-peptide signaling	1.685e-12	25	52
74	Development_WNT signaling pathway. Part 1. Degradation of beta-catenin in the absence WNT signaling	1.845e-12	15	19
75	Development_NOTCH1-mediated pathway for NF-KB activity modulation	2.121e-12	20	34
76	Immune response_IL-3 activation and signaling pathway	2.709e-12	19	31
77	Development_A3 receptor signaling	2.827e-12	24	49
78	Development_Endothelin-1/EDNRA signaling	2.897e-12	25	53
79	Development_Leptin signaling via JAK/STAT and MAPK cascades	3.281e-12	17	25
80	Transport_Macropinocytosis regulation by growth factors	6.615e-12	27	63
81	Immune response_TREM1 signaling pathway	7.488e-12	26	59
82	Apoptosis and survival_FAS signaling cascades	7.539e-12	22	43
83	Development_VEGF signaling and activation	7.539e-12	22	43
84	Apoptosis and survival_TNFR1 signaling pathway	7.539e-12	22	43
85	Development_S1P2 and S1P3 receptors in cell proliferation and differentiation	8.615e-12	17	26
86	Apoptosis and survival_Ceramides signaling pathway	1.189e-11	21	40
87	Development_Neurotrophin family signaling	1.189e-11	21	40
88	Development_EGFR signaling via small GTPases	1.298e-11	19	33
89	Immune response_IL-4 signaling pathway	1.369e-11	22	44
90	Development_Flt3 signaling	1.369e-11	22	44
91	Cardiac Hypertrophy_NF-AT signaling in Cardiac Hypertrophy	1.614e-11	27	65
92	Development_Beta-adrenergic receptors transactivation of EGFR	1.817e-11	20	37
93	Transcription_PPAR Pathway	1.899e-11	26	61
94	Development_Glucocorticoid receptor signaling	2.312e-11	16	24
95	Translation _Regulation of EIF4F activity	2.371e-11	24	53
96	Cell adhesion_Ephrin signaling	2.434e-11	22	45
97	Development_CNTF receptor signaling	2.673e-11	19	34
98	Immune response_CCR5 signaling in macrophages and T lymphocytes	3.454e-11	25	58
99	Apoptosis and survival_Role of IAP-proteins in apoptosis	3.738e-11	18	31
100	Development_FGFR signaling pathway	3.877e-11	24	54
101	Apoptosis and survival_Lymphotoxin-beta receptor signaling	4.022e-11	21	42
102	Development_A2B receptor: action via G-protein alpha s	4.165e-11	23	50
103	Transcription_Receptor-mediated HIF regulation	6.5e-11	20	39
104	Transcription_P53 signaling pathway	6.5e-11	20	39
105	Mucin expression in CF via TLRs, EGFR signaling pathways	6.89e-11	23	51
106	Development_Angiotensin signaling via PYK2	7.141e-11	21	43
107	Development_Notch Signaling Pathway	7.141e-11	21	43
108	Apoptosis and survival_Anti-apoptotic action of Gastrin	7.141e-11	21	43
109	Development_Transcription regulation of granulocyte development	7.766e-11	18	32
110	Development_Keratinocyte differentiation	9.928e-11	24	56
111	Cell cycle_Role of SCF complex in cell cycle regulation	1.075e-10	17	29
112	NGF activation of NF-kB	1.075e-10	17	29
113	Immune response_T cell receptor signaling pathway	1.122e-10	23	52
114	Immune response_Histamine H1 receptor signaling in immune response	1.213e-10	22	48
115	DNA damage_Inhibition of telomerase activity and cellular senescence	1.579e-10	14	20
116	Neurophysiological process_Receptor-mediated axon growth repulsion	2.114e-10	21	45
117	Immune response_BCR pathway	2.849e-10	23	54
118	Cell adhesion_Alpha-4 integrins in cell migration and adhesion	2.999e-10	18	34
119	Apoptosis and survival_Anti-apoptotic TNFs/NF-kB/IAP pathway	3.081e-10	16	27
120	Immune response_IL-13 signaling via PI3K-ERK	3.245e-10	22	50
121	Development_Dopamine D2 receptor transactivation of EGFR	3.873e-10	15	24
122	Cytoskeleton remodeling_Fibronectin-binding integrins in cell motility	4.538e-10	17	31
123	Cytoskeleton remodeling_Reverse signaling by ephrin B	4.538e-10	17	31
124	Development_Growth hormone signaling via STATs and PLC/IP3	5.612e-10	18	35
125	Immune response_Inhibitory action of Lipoxins on pro-inflammatory TNF-alpha signaling	5.804e-10	21	47
126	Apoptosis and survival_APRIL and BAFF signaling	6.15e-10	19	39
127	DNA damage_ATM/ATR regulation of G1/S checkpoint	8.801e-10	17	32
128	Apoptosis and survival_Apoptotic Activin A signaling	8.806e-10	15	25
129	Immune response_IL-1 signaling pathway	1.029e-09	20	44
130	Apoptosis and survival_Endoplasmic reticulum stress response pathway	1.268e-09	22	53
131	Development_Angiotensin activation of ERK	1.65e-09	17	33
132	Apoptosis and survival_Regulation of Apoptosis by Mitochondrial Proteins	1.65e-09	17	33
133	Immune response_IL-10 signaling pathway	1.893e-09	15	26
134	Immune response_CD28 signaling	1.944e-09	22	54
135	Development_Role of HDAC and calcium/calmodulin-dependent kinase (CaMK) in control of skeletal myogenesis	1.944e-09	22	54
136	Transcription_Ligand-dependent activation of the ESR1/SP pathway	2.584e-09	16	30
137	Development_Endothelin-1/EDNRA transactivation of EGFR	2.705e-09	20	46
138	Immune response_Fc epsilon RI pathway	2.943e-09	22	55
139	G-protein signaling_RhoA regulation pathway	3e-09	17	34
140	Immune response_IL-7 signaling in T lymphocytes	3.119e-09	18	38
141	Immune response_IL-17 signaling pathways	3.446e-09	23	60
142	Transcription_CREB pathway	4.278e-09	20	47
143	Development_A2A receptor signaling	4.872e-09	19	43
144	Development_Angiopoietin - Tie2 signaling	5.304e-09	17	35
145	Cell cycle_Cell cycle (generic schema)	7.097e-09	13	21
146	Development_Alpha-2 adrenergic receptor activation of ERK	7.257e-09	23	62
147	Reproduction_GnRH signaling	7.846e-09	25	72
148	Immune response_Oncostatin M signaling via JAK-Stat in mouse cells	8.073e-09	12	18
149	Development_Role of Activin A in cell differentiation and proliferation	8.701e-09	18	40
150	Development_HGF-dependent inhibition of TGF-beta-induced EMT	8.832e-09	16	32
151	Immune response_Regulation of T cell function by CTLA-4	9.137e-09	17	36
152	Development_SSTR2 in regulation of cell proliferation	9.137e-09	17	36
153	Development_Melanocyte development and pigmentation	1.023e-08	20	49
154	Development_Angiotensin signaling via beta-Arrestin	1.132e-08	14	25
155	Role of alpha-6/beta-4 integrins in carcinoma progression	1.226e-08	19	45
156	Development_EPO-induced MAPK pathway	1.226e-08	19	45
157	Immune response _IFN gamma signaling pathway	1.23e-08	21	54
158	Development_VEGF-family signaling	1.41e-08	18	41
159	G-protein signaling_G-Protein alpha-12 signaling pathway	1.537e-08	17	37
160	Neurophysiological process_Corticoliberin signaling via CRHR1	1.55e-08	20	50
161	Immune response_Histamine signaling in dendritic cells	1.55e-08	20	50
162	Immune response_MIF-mediated glucocorticoid regulation	1.579e-08	13	22
163	Cell cycle_Role of 14-3-3 proteins in cell cycle regulation	1.579e-08	13	22
164	Apoptosis and survival_NO synthesis and signaling	1.807e-08	21	55
165	Development_G-Proteins mediated regulation MAPK-ERK signaling	1.898e-08	19	46
166	Development_Hedgehog signaling	1.898e-08	19	46
167	G-protein signaling_Ras family GTPases in kinase cascades (scheme)	2.231e-08	14	26
168	Apoptosis and survival_Apoptotic TNF-family pathways	2.243e-08	18	42
169	Development_Osteopontin signaling in osteoclasts	2.602e-08	15	30
170	Cell adhesion_Integrin inside-out signaling	2.628e-08	21	56
171	Development_Thyroliberin signaling	2.816e-08	22	61
172	Transcription_Role of VDR in regulation of genes involved in osteoporosis	2.816e-08	22	61
173	Development_PDGF signaling via MAPK cascades	2.896e-08	19	47
174	Development_EGFR signaling via PIP3	3.306e-08	13	23
175	Signal transduction_Activation of PKC via G-Protein coupled receptor	3.422e-08	20	52
176	Development_ACM2 and ACM4 activation of ERK	3.507e-08	18	43
177	Transcription_NF-kB signaling pathway	4.076e-08	17	39
178	G-protein signaling_G-Protein alpha-i signaling cascades	4.217e-08	14	27
179	Cell adhesion_Plasmin signaling	4.487e-08	16	35
180	Cytoskeleton remodeling_Role of Activin A in cytoskeleton remodeling	4.543e-08	12	20
181	Immune response_Oncostatin M signaling via JAK-Stat in human cells	4.543e-08	12	20
182	Development_A1 receptor signaling	4.994e-08	20	53
183	Bacterial infections in CF airways	5.385e-08	21	58
184	Development_Ligand-dependent activation of the ESR1/AP-1 pathway	5.581e-08	10	14
185	Immune response_TCR and CD28 co-stimulation in activation of NF-kB	6.445e-08	17	40
186	Development_Mu-type opioid receptor signaling via Beta-arrestin	6.566e-08	13	24
187	Muscle contraction_Regulation of eNOS activity in endothelial cells	7.665e-08	22	64
188	Development_Activation of ERK by Alpha-1 adrenergic receptors	8.175e-08	18	45
189	Neurophysiological process_NMDA-dependent postsynaptic long-term potentiation in CA1 hippocampal neurons	8.653e-08	25	80
190	Immune response_Bacterial infections in normal airways	9.483e-08	19	50
191	Cell adhesion_Role of tetraspanins in the integrin-mediated cell adhesion	1.177e-07	16	37
192	Immune response_IL-23 signaling pathway	1.245e-07	13	25
193	Proteolysis_Putative SUMO-1 pathway	1.35e-07	14	29
194	Immune response_CD137 signaling in immune cell	1.35e-07	14	29
195	Apoptosis and survival_DNA-damage-induced apoptosis	1.527e-07	10	15
196	Regulation of lipid metabolism_Insulin signaling:generic cascades	1.799e-07	18	47
197	Transcription_Role of AP-1 in regulation of cellular metabolism	1.849e-07	16	38
198	Transcription_Role of heterochromatin protein 1 (HP1) family in transcriptional silencing	1.935e-07	12	22
199	Development_Thrombopoetin signaling via JAK-STAT pathway	1.935e-07	12	22
200	Cytoskeleton remodeling_ESR1 action on cytoskeleton remodeling and cell migration	1.935e-07	12	22
201	Development_Slit-Robo signaling	2.304e-07	14	30
202	Development_NOTCH-induced EMT	2.818e-07	11	19
203	Immune response_IL-13 signaling via JAK-STAT	3.409e-07	17	44
204	Development_Activation of Erk by ACM1, ACM3 and ACM5	3.409e-07	17	44
205	Development_S1P1 signaling pathway	3.409e-07	17	44
206	Development_ERK5 in cell proliferation and neuronal survival	3.684e-07	12	23
207	Development_PEDF signaling	3.761e-07	18	49
208	Development_Inhibition of angiogenesis by PEDF	3.825e-07	14	31
209	Development_Transactivation of PDGFR in non-neuronal cells by Dopamine D2 receptor	3.825e-07	14	31
210	Membrane-bound ESR1: interaction with G-proteins signaling	3.911e-07	19	54
211	Immune response_MIF in innate immunity response	4.324e-07	16	40
212	Reproduction_Progesterone-mediated oocyte maturation	4.324e-07	16	40
213	Development_Angiotensin signaling via STATs	6.188e-07	14	32
214	Development_GDNF signaling	6.712e-07	12	24
215	Immune response_IFN alpha/beta signaling pathway	6.712e-07	12	24
216	Cell adhesion_Endothelial cell contacts by non-junctional mechanisms	6.712e-07	12	24
217	Immune response_Innate immune response to RNA viral infection	6.767e-07	13	28
218	Development_Mu-type opioid receptor regulation of proliferation	6.767e-07	13	28
219	Development_Regulation of CDK5 in CNS	6.767e-07	13	28
220	Immune response _CCR3 signaling in eosinophils	7.013e-07	23	77
221	Signal transduction_PKA signaling	7.508e-07	18	51
222	Regulation of lipid metabolism_Stimulation of Arachidonic acid production by ACM receptors	7.941e-07	22	72
223	Development_Delta-type opioid receptor mediated cardioprotection	8.105e-07	15	37
224	Apoptosis and survival_Anti-apoptotic action of nuclear ESR1 and ESR2	8.105e-07	15	37
225	Translation_Insulin regulation of translation	9.479e-07	16	42
226	Immune response_Murine NKG2D signaling	9.479e-07	16	42
227	Development_Leptin signaling via PI3K-dependent pathway	1.024e-06	17	47
228	Cell cycle_Nucleocytoplasmic transport of CDK/Cyclins	1.049e-06	9	14
229	Translation_Translation regulation by Alpha-1 adrenergic receptors	1.438e-06	18	53
230	Mucin expression in CF via IL-6, IL-17 signaling pathways	1.514e-06	14	34
231	Immune response_CXCR4 signaling via second messenger	1.514e-06	14	34
232	Cytoskeleton remodeling_RalA regulation pathway	1.795e-06	13	30
233	HIV-1 signaling via CCR5 in macrophages and T lymphocytes	1.802e-06	15	39
234	Development_PACAP signaling in neural cells	1.802e-06	15	39
235	G-protein signaling_Regulation of p38 and JNK signaling mediated by G-proteins	1.802e-06	15	39
236	Immune response_Immunological synapse formation	1.848e-06	19	59
237	Cytokine production by Th17 cells in CF (Mouse model)	2.008e-06	17	49
238	DNA damage_DNA-damage-induced responses	2.622e-06	7	9
239	Cytoskeleton remodeling_Role of PKA in cytoskeleton reorganisation	2.623e-06	15	40
240	Blood coagulation_GPVI-dependent platelet activation	2.651e-06	18	55
241	Immune response_Function of MEF2 in T lymphocytes	2.768e-06	17	50
242	Immune response_PGE2 signaling in immune response	2.771e-06	16	45
243	Transcription_Role of Akt in hypoxia induced HIF1 activation	3.262e-06	12	27
244	Immune response_IL-12 signaling pathway	3.479e-06	11	23
245	Development_Delta- and kappa-type opioid receptors signaling via beta-arrestin	3.479e-06	11	23
246	Immune response_IL-15 signaling via JAK-STAT cascade	3.479e-06	11	23
247	G-protein signaling_Cross-talk between Ras-family GTPases	3.479e-06	11	23
248	Regulation of lipid metabolism_Insulin regulation of glycogen metabolism	3.552e-06	18	56
249	Development_GDNF family signaling	3.866e-06	16	46
250	Immune response_NF-AT signaling and leukocyte interactions	3.866e-06	16	46
251	Development_WNT5A signaling	3.866e-06	16	46
252	G-protein signaling_H-RAS regulation pathway	5.01e-06	14	37
253	Development_FGF-family signaling	5.103e-06	17	52
254	Development_Beta-adrenergic receptors regulation of ERK	5.333e-06	16	47
255	Development_FGF2-dependent induction of EMT	5.926e-06	10	20
256	Signal transduction_Activin A signaling regulation	6.487e-06	13	33
257	Apoptosis and survival_Anti-apoptotic action of membrane-bound ESR1	7.222e-06	14	38
258	Immune response_Human NKG2D signaling	7.222e-06	14	38
259	Cell adhesion_Cell-matrix glycoconjugates	7.222e-06	14	38
260	Muscle contraction_Relaxin signaling pathway	7.278e-06	16	48
261	Nicotine signaling in dopaminergic neurons, Pt. 2 - axon terminal	7.449e-06	15	43
262	Apoptosis and survival_nAChR in apoptosis inhibition and cell cycle progression	8.084e-06	12	29
263	Immune response_Delta-type opioid receptor signaling in T-cells	8.084e-06	12	29
264	G-protein signaling_K-RAS regulation pathway	9.532e-06	11	25
265	G-protein signaling_R-RAS regulation pathway	9.532e-06	11	25
266	G-protein signaling_G-Protein alpha-q signaling cascades	9.566e-06	13	34
267	Development_Role of CDK5 in neuronal development	9.566e-06	13	34
268	Immune response_Lectin induced complement pathway	9.834e-06	16	49
269	Apoptosis and survival_Inhibition of ROS-induced apoptosis by 17beta-estradiol	1.029e-05	15	44
270	Immune response_Lipoxins and Resolvin E1 inhibitory action on neutrophil functions	1.386e-05	13	35
271	Cell adhesion_Histamine H1 receptor signaling in the interruption of cell barrier integrity	1.404e-05	15	45
272	Immune response_Th1 and Th2 cell differentiation	1.437e-05	14	40
273	Development_Signaling of Beta-adrenergic receptors via Beta-arrestins	1.506e-05	11	26
274	Neurophysiological process_Dopamine D2 receptor transactivation of PDGFR in CNS	1.506e-05	11	26
275	Immune response_NFAT in immune response	1.745e-05	16	51
276	Chemotaxis_Lipoxin inhibitory action on fMLP-induced neutrophil chemotaxis	1.897e-05	15	46
277	Neurophysiological process_ACM regulation of nerve impulse	1.897e-05	15	46
278	Immune response_ICOS pathway in T-helper cell	1.897e-05	15	46
279	Development_Hedgehog and PTH signaling pathways in bone and cartilage development	1.976e-05	13	36
280	G-protein signaling_Regulation of RAC1 activity	1.976e-05	13	36
281	Immune response_IL-12-induced IFN-gamma production	1.976e-05	13	36
282	Immune response_Classical complement pathway	2.293e-05	16	52
283	Immune response_Antiviral actions of Interferons	2.293e-05	16	52
284	Regulation of CFTR activity (norm and CF)	2.604e-05	17	58
285	Cell cycle_Role of Nek in cell cycle regulation	2.662e-05	12	32
286	Proteolysis_Putative ubiquitin pathway	2.786e-05	10	23
287	Cytoskeleton remodeling_Regulation of actin cytoskeleton by Rho GTPases	2.786e-05	10	23
288	Blood coagulation_GPCRs in platelet aggregation	3.663e-05	19	71
289	Development_S1P3 receptor signaling pathway	3.664e-05	14	43
290	Regulation of metabolism_Role of Adiponectin in regulation of metabolism	3.664e-05	14	43
291	Transcription_Ligand-Dependent Transcription of Retinoid-Target genes	3.812e-05	12	33
292	Transcription_Sin3 and NuRD in transcription regulation	3.843e-05	13	38
293	Development_Gastrin in differentiation of the gastric mucosa	3.843e-05	13	38
294	Muscle contraction_Oxytocin signaling in uterus and mammary gland	4.225e-05	17	60
295	Immune response_IL-27 signaling pathway	4.358e-05	10	24
296	Cytoskeleton remodeling_Role of PDGFs in cell migration	4.358e-05	10	24
297	Development_SSTR1 in regulation of cell proliferation and migration	5.113e-05	11	29
298	Signal transduction_Erk Interactions: Inhibition of Erk	5.369e-05	12	34
299	G-protein signaling_G-Protein beta/gamma signaling cascades	5.369e-05	12	34
300	Development_EDNRB signaling	5.73e-05	15	50
301	Cell adhesion_Role of CDK5 in cell adhesion	5.759e-05	6	9
302	Hypoxia-induced EMT in cancer and fibrosis	5.759e-05	6	9
303	Development_Adiponectin signaling	6.469e-05	14	45
304	Transcription_Transcription regulation of aminoacid metabolism	6.628e-05	10	25
305	Inhibitory action of Lipoxins and Resolvin E1 on neutrophil functions	7.088e-05	13	40
306	Inhibitory action of Lipoxin A4 on PDGF, EGF and LTD4 signaling	7.448e-05	12	35
307	Immune response_MIF - the neuroendocrine-macrophage connector	8.47e-05	14	46
308	DNA damage_Role of NFBD1 in DNA damage response	8.76e-05	7	13
309	Transcription_Transcription factor Tubby signaling pathways	9.17e-05	8	17
310	DNA damage_Role of SUMO in p53 regulation	9.17e-05	8	17
311	DNA damage_ATM / ATR regulation of G2 / M checkpoint	9.828e-05	10	26
312	Cell adhesion_Cadherin-mediated cell adhesion	9.828e-05	10	26
313	Development_Lipoxin inhibitory action on PDGF, EGF and LTD4 signaling	0.0001018	12	36
314	Transport_Alpha-2 adrenergic receptor regulation of ion channels	0.0001099	14	47
315	Neurophysiological process_HTR1A receptor signaling in neuronal cells	0.0001248	13	42
316	Development_S1P4 receptor signaling pathway	0.0001259	9	22
317	Apoptosis and survival_Granzyme B signaling	0.0001447	11	32
318	Cell cycle_Role of APC in cell cycle regulation	0.0001447	11	32
319	Signal transduction_IP3 signaling	0.0001802	14	49
320	Cytoskeleton remodeling_ACM3 and ACM4 in keratinocyte migration	0.0001831	12	38
321	Apoptosis and survival_NO signaling in apoptosis	0.000189	9	23
322	Apoptosis and survival_Beta-2 adrenergic receptor anti-apoptotic action	0.000189	9	23
323	Cell cycle_Spindle assembly and chromosome separation	0.0001979	11	33
324	Immune response_TLR signaling pathways	0.0002358	15	56
325	Development_Alpha-1 adrenergic receptors signaling via cAMP	0.0002383	8	19
326	Apoptosis and survival_NO signaling in survival	0.0002762	9	24
327	G-protein signaling_M-RAS regulation pathway	0.0002762	9	24
328	Chemotaxis_Inhibitory action of lipoxins on IL-8- and Leukotriene B4-induced neutrophil migration	0.0002863	14	51
329	Inhibitory action of Lipoxins on neutrophil migration	0.0002914	15	57
330	Muscle contraction_GPCRs in the regulation of smooth muscle tone	0.0003468	19	83
331	Neurophysiological process_EphB receptors in dendritic spine morphogenesis and synaptogenesis	0.0003551	11	35
332	G-protein signaling_TC21 regulation pathway	0.0003943	9	25
333	Neurophysiological process_Circadian rhythm	0.0004325	13	47
334	IL-1 beta-dependent CFTR expression	0.0004481	7	16
335	G-protein signaling_Rac2 regulation pathway	0.0004666	11	36
336	G-protein signaling_G-Protein alpha-s signaling cascades	0.0004666	11	36
337	Immune response_Th17 cell differentiation	0.0005201	10	31
338	Apoptosis and survival_NGF signaling pathway	0.000551	9	26
339	Immune response_HTR2A-induced activation of cPLA2	0.0006538	12	43
340	Neurophysiological process_Long-term depression in cerebellum	0.0006708	13	49
341	Regulation of lipid metabolism_Regulation of lipid metabolism via LXR, NF-Y and SREBP	0.0007781	11	38
342	Development_Mu-type opioid receptor signaling	0.0007781	11	38
343	Blood coagulation_GPIb-IX-V-dependent platelet activation	0.0007888	17	75
344	G-protein signaling_Regulation of CDC42 activity	0.0009051	10	33
345	Development_Activation of astroglial cells proliferation by ACM3	0.0009051	10	33
346	Cytoskeleton remodeling_Thyroliberin in cytoskeleton remodeling	0.0009051	10	33
347	Cardiac Hypertrophy_Ca(2+)-dependent NF-AT signaling in Cardiac Hypertrophy	0.0009753	14	57
348	Immune response_Alternative complement pathway	0.0009891	11	39
349	Cytokine production by Th17 cells in CF	0.0009891	11	39
350	Regulation of lipid metabolism_Alpha-1 adrenergic receptors signaling via arachidonic acid	0.001013	16	70
351	Development_Delta-type opioid receptor signaling via G-protein alpha-14	0.001017	9	28
352	Neurophysiological process_Glutamate regulation of Dopamine D1A receptor signaling	0.00102	12	45
353	Oxidative stress_Role of ASK1 under oxidative stress	0.001171	10	34
354	Immune response_PGE2 common pathways	0.001229	13	52
355	Oxidative stress_Angiotensin II-induced production of ROS	0.001497	10	35
356	Neurophysiological process_Thyroliberin in cell hyperpolarization and excitability	0.001497	10	35
357	G-protein signaling_S1P2 receptor signaling	0.001497	10	35
358	Development_TGF-beta-induction of EMT via ROS	0.001516	7	19
359	DNA damage_NHEJ mechanisms of DSBs repair	0.001516	7	19
360	wtCFTR and delta508 traffic / Clathrin coated vesicles formation (norm and CF)	0.001516	7	19
